# Supplementary material for: Climate resilient and environmentally sustainable radiology: a framework for implementation
Source: Radiol Adv. 2025 Apr 2;2(2):umaf014. doi: 10.1093/radadv/umaf014 (PMC12429196; doi:10.1093/radadv/umaf014)
Supplement: umaf014_Supplementary_Data [file umaf014_Supplementary_Data.zip]

Archive with 9 entries (9 files):
- 520484237_129774074_1742237288282.pdf
- 520484238_129774108_1742232800259.pdf
- umaf014_Supplementary_Data.zip
- 520484241_129774186_1742919820353.pdf
- 520484240_129774162_1742235846831.pdf
- 520484242_112306410_1742232414074.pdf
- 520484233_129773993_1742246917013.pdf
- 520484239_129774134_1742233851978.pdf
- 520484236_129774046_1742231432105.pdf
